# Supplementary material for: A nearly gapless, highly contiguous reference genome for a doubled haploid line of Populus ussuriensis, enabling advanced genomic studies
Source: For Res (Fayettev). 2024 May 13;4:e019. doi: 10.48130/forres-0024-0016 (PMC11524312; doi:10.48130/forres-0024-0016)
Supplement: Supplementary file 1 — Supplementary data to this article can be found online. [file forres-0024-0016-S1.zip]

Archive with 24 entries (24 files):
- 10.48130_forres-0024-0016-Suppl-FigureS1.pdf
- 10.48130_forres-0024-0016-Suppl-FigureS2.pdf
- 10.48130_forres-0024-0016-Suppl-FigureS3.pdf
- 10.48130_forres-0024-0016-Suppl-FigureS4.pdf
- 10.48130_forres-0024-0016-Suppl-FigureS5.pdf
- 10.48130_forres-0024-0016-Suppl-FigureS6.pdf
- 10.48130_forres-0024-0016-Suppl-FigureS7.pdf
- 10.48130_forres-0024-0016-Suppl-TableS1.xlsx
- 10.48130_forres-0024-0016-Suppl-TableS10.xlsx
- 10.48130_forres-0024-0016-Suppl-TableS11.xlsx
- 10.48130_forres-0024-0016-Suppl-TableS12.xlsx
- 10.48130_forres-0024-0016-Suppl-TableS13.xlsx
- 10.48130_forres-0024-0016-Suppl-TableS14.xlsx
- 10.48130_forres-0024-0016-Suppl-TableS15.xlsx
- 10.48130_forres-0024-0016-Suppl-TableS16.xlsx
- 10.48130_forres-0024-0016-Suppl-TableS17.xlsx
- 10.48130_forres-0024-0016-Suppl-TableS2.xlsx
- 10.48130_forres-0024-0016-Suppl-TableS3.xlsx
- 10.48130_forres-0024-0016-Suppl-TableS4.xlsx
- 10.48130_forres-0024-0016-Suppl-TableS5.xlsx
- 10.48130_forres-0024-0016-Suppl-TableS6.xlsx
- 10.48130_forres-0024-0016-Suppl-TableS7.xlsx
- 10.48130_forres-0024-0016-Suppl-TableS8.xlsx
- 10.48130_forres-0024-0016-Suppl-TableS9.xlsx
