# Supplementary material for: A nearly gapless, highly contiguous reference genome for a doubled haploid line of Populus ussuriensis, enabling advanced genomic studies
Source: For Res (Fayettev). 2024 May 13;4:e019. doi: 10.48130/forres-0024-0016 (PMC11524312; doi:10.48130/forres-0024-0016)
Supplement: Supplementary file 1 — Supplementary data to this article can be found online. [file forres-0024-0016-S1.zip › 10.48130_forres-0024-0016-Suppl-TableS1.xlsx]

## Sheet: Table S1 primer pairs
Supplementary Table 1. Primer sequences for the identification of haploids
ID	primer pairs
Chr01	5’-3’：TTGAGATTATTGATCACATCGTTGAGC
	3’-5’：CATGAAATCCGAACAAGCTCCC
Chr02	5’-3’：GATATTGAGTCACATTTCATAAATGAAGC
	3’-5’： TGACTAAATCGAGAAGATGGTCGAG
Chr03	5’-3’：GTCTGAGCGGTTCACACG
	3’-5’：AACGATATATTTCATTTAAATTAATCTTACC
Chr04	5’-3’：CATTTCTGAAGAATAATAGCTTTCCC
	3’-5’：ACAGGATATGGAAGAGGTTTGG
Chr07	5’-3’：AAATATCTTGTCCCCAGCTTGC
	3’-5’：AAGGTCACATGAGAAATGATTGTAAG
Chr08	5’-3’：TTTTGGGTAAAGCAGCAATAGG
	3’-5’：CAGCATGGAGTATTCACTTCTG
Chr13	5’-3’：AGAAGGCTATTGATTGTCCC
	3’-5’：CATTGAATCGGATGGTTCTATTAC
Chr16	5’-3’：TTGAAACTCATTCTTTTGGCTATTC
	3’-5’：TAGTAACATATCTTTGGCAGAACTTAC
Chr17	5’-3’：GGGAACCACTTGGCTCTTATTTTTC
	3’-5’：TGAGACTACTTTTAGAAAGGAGTATGTC
Chr18	5’-3’：TGGAAGCATTAGCATTGGCG
	3’-5’：CGCCAATGCTAATGCTTCCA
