# Supplementary material for: A nearly gapless, highly contiguous reference genome for a doubled haploid line of Populus ussuriensis, enabling advanced genomic studies
Source: For Res (Fayettev). 2024 May 13;4:e019. doi: 10.48130/forres-0024-0016 (PMC11524312; doi:10.48130/forres-0024-0016)
Supplement: Supplementary file 1 — Supplementary data to this article can be found online. [file forres-0024-0016-S1.zip › 10.48130_forres-0024-0016-Suppl-TableS10.xlsx]

## Sheet: Table S10 assembly results
Supplementary Table 10. Populus ussuriensis genome assembly results
Chromosome	Chromosome_length (bp)	centromere_length (bp)	telomere_start_length (bp)	telomere_end_length (bp)
Chr01	50539387	626193	15966	9210
Chr02	26661920	1172846	19130	23327
Chr03	23897048	1257741	2040	4903
Chr04	25664724	1007440	8870	16971
Chr05	25273616	1288953	14435	9123
Chr06	27794439	880335	14315	8789
Chr07	16338640	1621217	11193	21633
Chr08	22638422	2162125	20845	17259
Chr09	16500637	1694749	9541	22696
Chr10	22102998	1100421	12798	15140
Chr11	19499861	346432	18757	12372
Chr12	14834654	342079	13093	17450
Chr13	18030763	2507463	11935	15791
Chr14	20319596	1066479	25738	14917
Chr15	16071440	652413	14669	20475
Chr16	15903355	937026	14917	10110
Chr17	16558791	1295884	5818	11427
Chr18	16052894	482035	8718	13452
Chr19	17445204	536052	2146	9127
Total	412128389	20977883	244924	274172
