# Supplementary material for: A nearly gapless, highly contiguous reference genome for a doubled haploid line of Populus ussuriensis, enabling advanced genomic studies
Source: For Res (Fayettev). 2024 May 13;4:e019. doi: 10.48130/forres-0024-0016 (PMC11524312; doi:10.48130/forres-0024-0016)
Supplement: Supplementary file 1 — Supplementary data to this article can be found online. [file forres-0024-0016-S1.zip › 10.48130_forres-0024-0016-Suppl-TableS11.xlsx]

## Sheet: Table S11 Arm ratios
Supplementary Table 11. Arm ratio of chromosomes of Populus ussuriensis and Populus trichocarpa
Chromosome	Populus ussuriensis	Populus trichocarpa
Chr01	1.82009	1.74
Chr02	3.1123	2.64
Chr03	2.05347	2.33
Chr04	1.12985	1.18
Chr05	1.23256	1.22
Chr06	1.19083	1.15
Chr07	1.1964	1.21
Chr08	3.08083	3.35
Chr09	6.25443	7.17
Chr10	3.53179	3.16
Chr11	1.10606	1.19
Chr12	1.30484	1.19
Chr13	1.2295	1.18
Chr14	5.47728	3.23
Chr15	1.73438	1.22
Chr16	1.26896	1.28
Chr17	1.28098	1.26
Chr18	1.21817	1.2
Chr19	1.15814	1.21
