# Supplementary material for: A nearly gapless, highly contiguous reference genome for a doubled haploid line of Populus ussuriensis, enabling advanced genomic studies
Source: For Res (Fayettev). 2024 May 13;4:e019. doi: 10.48130/forres-0024-0016 (PMC11524312; doi:10.48130/forres-0024-0016)
Supplement: Supplementary file 1 — Supplementary data to this article can be found online. [file forres-0024-0016-S1.zip › 10.48130_forres-0024-0016-Suppl-TableS12.xlsx]

## Sheet: Table S12 Busco of annotation
Supplementary Table 12. Assessment the proteins coverage rate of genome annotation using BUSCO.
	Number	Percent (%)
Complete BUSCOs (C)	1580	97.9
Complete and single-copy BUSCOs (S)	788	48.8
Complete and duplicated BUSCOs (D)	792	49.1
Fragmented BUSCOs (F)	17	1.1
Missing BUSCOs (M)	17	1
Total BUSCO groups searched	1614	100
