# Supplementary material for: A nearly gapless, highly contiguous reference genome for a doubled haploid line of Populus ussuriensis, enabling advanced genomic studies
Source: For Res (Fayettev). 2024 May 13;4:e019. doi: 10.48130/forres-0024-0016 (PMC11524312; doi:10.48130/forres-0024-0016)
Supplement: Supplementary file 1 — Supplementary data to this article can be found online. [file forres-0024-0016-S1.zip › 10.48130_forres-0024-0016-Suppl-TableS13.xlsx]

## Sheet: Table S13 repetitive sequences
Supplementary Table 13. Annotation of repetitive sequences.
Type	Repeat length of Populus ussuriensis (bp)	Populus ussuriensis of genome (%)
LINES	20616976	5
Penelope	107100	0.03
LTR elements	68080366	16.52
Copia	25392083	6.16
Gypsy	31211754	7.57
DNA transposons	25369716	6.16
Unclassified	63774722	15.47
Total	177841780	43.18
