# Supplementary material for: A nearly gapless, highly contiguous reference genome for a doubled haploid line of Populus ussuriensis, enabling advanced genomic studies
Source: For Res (Fayettev). 2024 May 13;4:e019. doi: 10.48130/forres-0024-0016 (PMC11524312; doi:10.48130/forres-0024-0016)
Supplement: Supplementary file 1 — Supplementary data to this article can be found online. [file forres-0024-0016-S1.zip › 10.48130_forres-0024-0016-Suppl-TableS14.xlsx]

## Sheet: Table S14 Comparison genome
Supplementary Table 14. Comparison of Populus genome assemblies.
	Populus ussuriensis	Populus trichocarpa	Populus bolleana	Populus deltoides	Populus euphratica	Populus ilicifolia	Populus tomentosa	Populus pruinosa	Populus simonii	Populus tremula	Populus tremuloides
N10 contig size (bp) (number)	50539387 (1)	17986707 (2)	73686 (473)	1731083 (20)	135667 (255)	154079 (200)	2339611 (23)	41107 (827)	5577 (3513)	4827896 (7)	22252 (1287)
N20 contig size (bp) (number)	25664724 (3)	15331824 (5)	54483 (1194)	1267245 (50)	94777 (680)	111200 (506)	1812373 (59)	29663 (2133)	4085 (8877)	2673848 (18)	15927 (3286)
N30 contig size (bp) (number)	25273616 (4)	14756608 (7)	42870 (2128)	1034851 (88)	69596 (1268)	88181 (905)	1380046 (106)	22827 (3874)	3135 (15981)	1996116 (35)	11836 (6001)
N40 contig size (bp) (number)	22102998 (6)	13981573 (10)	34075 (3311)	765251 (136)	53332 (2045)	71752 (1401)	1133801 (165)	18003 (6098)	2401 (25220)	1487319 (57)	8979 (9611)
N50 contig size (bp) (number)	19499861 (8)	13159747 (13)	26535 (4808)	590210 (201)	40499 (3070)	57994 (2017)	864137 (239)	14028 (8932)	1796 (37435)	1163614 (85)	6503 (14473)
N60 contig size (bp) (number)	17445204 (10)	9100314 (17)	20287 (6747)	424418 (286)	30777 (4407)	46204 (2782)	642655 (337)	10690 (12609)	1304 (54009)	934908 (122)	4480 (21356)
N70 contig size (bp) (number)	16558791 (13)	7578589 (21)	14375 (9378)	293528 (408)	22419 (6203)	35021 (3762)	455573 (473)	7545 (17605)	923 (77139)	603476 (173)	2810 (31783)
N80 contig size (bp) (number)	16071440 (15)	6102281 (27)	9002 (13315)	150511 (613)	14816 (8794)	24441 (5107)	288099 (678)	4501 (25239)	624 (110545)	330803 (261)	1544 (49650)
N90 contig size (bp) (number)	11214552 (18)	3555055 (36)	3881 (20783)	55300 (1105)	7743 (13153)	13634 (7227)	82943 (1108)	1443 (42092)	372 (162762)	131812 (438)	622 (86773)
Total_length (bp)	412127689	391572179	450541862	432523942	472662491	394690343	739129712	449894602	253102866	381957476	370973202
number>=2000bp	26	105	28307	2740	22122	11907	3886	36920	32535	1965	41095
Total_Gap:	7	59	38191	1426	23174	20183	1618	91263	400870	2650	46536
Total_Gap_length	700	590000	13972843	14260000	23344727	4309500	673336	29150405	183858002	26861359	6516295
