# Supplementary material for: A nearly gapless, highly contiguous reference genome for a doubled haploid line of Populus ussuriensis, enabling advanced genomic studies
Source: For Res (Fayettev). 2024 May 13;4:e019. doi: 10.48130/forres-0024-0016 (PMC11524312; doi:10.48130/forres-0024-0016)
Supplement: Supplementary file 1 — Supplementary data to this article can be found online. [file forres-0024-0016-S1.zip › 10.48130_forres-0024-0016-Suppl-TableS15.xlsx]

## Sheet: Table S15 centromere sequences
Supplementary Table 15. Comparison of centromeres length between Populus ussuriensis, Populus trichocarpa and Populus tremula
Chromosome	Puss_centromere_length (bp)	Ptrichocarpa_centromere_length (bp)	Ptremula_centromere_length (bp)
Chr01	626193	50839	9524
Chr02	1172846	157562	23893
Chr03	1257741	230008	13235
Chr04	1007440	171014	9156
Chr05	1288953	39763	13912
Chr06	880335	92090	16600
Chr07	1621217	99925	5004
Chr08	2162125	37962	4772
Chr09	1694749	101827	10474
Chr10	1100421	95275	25077
Chr11	346432	38731	2699
Chr12	342079	83914	7126
Chr13	2507463	88029	4189
Chr14	1066479	43990	19389
Chr15	652413	47487	42211
Chr16	937026	91591	10215
Chr17	1295884	37457	90672
Chr18	482035	74093	4716
Chr19	536052	30136	17419
Total	20977883	1611693	330283
