# Supplementary material for: A nearly gapless, highly contiguous reference genome for a doubled haploid line of Populus ussuriensis, enabling advanced genomic studies
Source: For Res (Fayettev). 2024 May 13;4:e019. doi: 10.48130/forres-0024-0016 (PMC11524312; doi:10.48130/forres-0024-0016)
Supplement: Supplementary file 1 — Supplementary data to this article can be found online. [file forres-0024-0016-S1.zip › 10.48130_forres-0024-0016-Suppl-TableS16.xlsx]

## Sheet: Table S16 Genome comparison
Supplementary Table 16. Populus Genome size comparison
	Ptr_Chr_length	Pus_Chr_length	difference value	P. ussuriensis centromere and telomere_length	P. trichocarpa centromere_length (bp)
Chr01	49788581	50539387	750806	651369	50839
Chr02	25242375	26661920	1419545	1215303	157562
Chr03	21678634	23897048	2218414	1264684	230008
Chr04	24140038	25664724	1524686	1033281	171014
Chr05	24981103	25273616	292513	1312511	39763
Chr06	27516652	27794439	277787	903439	92090
Chr07	15561420	16338640	777220	1654043	99925
Chr08	19195260	22638422	3443162	2200229	37962
Chr09	12987399	16500637	3513238	1726986	101827
Chr10	22799081	22102998	-696083	1128359	95275
Chr11	19288771	19499861	211090	377561	38731
Chr12	15589050	14834654	-754396	372622	83914
Chr13	15705617	18030763	2325146	2535189	88029
Chr14	17801709	20319596	2517887	1107134	43990
Chr15	15231745	16071440	839695	687557	47487
Chr16	14619816	15903355	1283539	962053	91591
Chr17	15189755	16558791	1369036	1313129	37457
Chr18	16264003	16052894	-211109	504205	74093
Chr19	15623655	17445204	1821549	547325	30136
total	389204664	412128389	22923725	21496979	1611693
