# Supplementary material for: A nearly gapless, highly contiguous reference genome for a doubled haploid line of Populus ussuriensis, enabling advanced genomic studies
Source: For Res (Fayettev). 2024 May 13;4:e019. doi: 10.48130/forres-0024-0016 (PMC11524312; doi:10.48130/forres-0024-0016)
Supplement: Supplementary file 1 — Supplementary data to this article can be found online. [file forres-0024-0016-S1.zip › 10.48130_forres-0024-0016-Suppl-TableS17.xlsx]

## Sheet: Table S17 new_genes_annotation
Supplementary Table 17. Gene annotation specific to Populus ussuriensis centromere
Chr	Start	End	ID	Length	Function in Populus	Function in Arabidopsis
Chr19	9098440	9111898	Puss.033488	13459	Select seq gb|KAG6738537.1| hypothetical protein POTOM_058157 [Populus tomentosa]	TLC ATP/ADP transporter
Chr19	8854061	8863385	Puss.033471	9325	uncharacterized protein LOC7469841 isoform X4 [Populus trichocarpa]	TLC ATP/ADP transporter
Chr10	16965189	16973203	Puss.011278	8015	protein SYM1 isoform X2 [Populus trichocarpa]	Peroxisomal membrane 22 kDa (Mpv17/PMP22) family protein;(source:Araport11)
Chr17	6666408	6674218	Puss.032150	7811	50S ribosomal protein L22, chloroplastic [Capsicum chinense]	ribosomal protein L22
Chr09	13457437	13465020	Puss.023569	7584	Select seq ref|XP_034917281.1| putative axial regulator YABBY 2 isoform X1 [Populus alba]	Member of the YABBY family of Arabidopsis proteins involved in the abaxial cell fate specification in lateral organs
Chr19	9174570	9180377	Puss.033491	5808	Select seq ref|XP_034906567.1| uncharacterized protein LOC118042917 isoform X3 [Populus alba]	TLC ATP/ADP transporter
Chr19	9239572	9245379	Puss.033494	5808	Select seq ref|XP_034906567.1| uncharacterized protein LOC118042917 isoform X3 [Populus alba]	TLC ATP/ADP transporter
Chr19	9057184	9062797	Puss.033486	5614	uncharacterized protein LOC18108297 [Populus trichocarpa]	Peptidyl-tRNA hydrolase II (PTH2) family protein
Chr04	11875347	11879792	Puss.019090	4446	Select seq ref|XP_011020177.1| PREDICTED: putative mediator of RNA polymerase II transcription subunit 26 isoform X1[Populus euphratica]	Small nuclear RNA activating complex (SNAPc), subunit SNAP43 protein;(source:Araport11)
Chr17	7062091	7066435	Puss.032161	4345	Select seq gb|KAJ6860486.1| membrane-anchored ubiquitin-fold protein 4-like [Populus alba x Populus x berolinensis]	membrane-anchored ubiquitin-fold protein 4 precursor
Chr04	11950594	11954844	Puss.019093	4251	Select seq ref|XP_011020186.1| PREDICTED: putative mediator of RNA polymerase II transcription subunit 26 isoform X5[Populus euphratica]	Small nuclear RNA activating complex (SNAPc), subunit SNAP43 protein;(source:Araport11)
Chr17	7170430	7174362	Puss.032163	3933	hypothetical protein POTOM_054890 [Populus tomentosa]	Protein kinase superfamily protein
Chr05	14173974	14177827	Puss.014978	3854	Select seq gb|KAG6775958.1| hypothetical protein POTOM_019460 [Populus tomentosa]	O-fucosyltransferase family protein;(source:Araport11)
Chr19	8929938	8933701	Puss.033477	3764	high mobility group B protein 7 isoform X1 [Populus alba x Populus x berolinensis]	HMG-box (high mobility group) DNA-binding family protein
Chr17	6435060	6438394	Puss.032143	3335		Pentatricopeptide repeat (PPR) superfamily protein;(source:Araport11)
Chr05	14803464	14806758	Puss.014984	3295	hypothetical protein H0E87_010687 [Populus deltoides]	hypothetical protein;(source:Araport11)
Chr10	16973844	16976651	Puss.011279	2808	Select seq gb|KAJ6898065.1| hypothetical protein NC652_024788 [Populus alba x Populus x berolinensis]	Encodes a dual specificity protein phosphatase whose activity is modulated by CaM binding.
Chr19	8957859	8960402	Puss.033479	2544	Select seq gb|KAI5554940.1| hypothetical protein BDE02_19G047900 [Populus trichocarpa]	uncharacterized protein
Chr08	5909979	5912415	Puss.011690	2437	CAP-Gly domain-containing linker protein 1 isoform X1 [Populus alba x Populus x berolinensis]	uveal autoantigen with coiled-coil/ankyrin;(source:Araport11)
Chr17	6970699	6973035	Puss.032157	2337	protein NONRESPONDING TO OXYLIPINS 2, mitochondrial isoform X1 [Populus trichocarpa]	uncharacterized protein
Chr17	6635113	6636709	Puss.032147	1597	Select seq ref|XP_011009708.1| PREDICTED: probable 26S proteasome complex subunit sem1-1 [Populus euphratica]	ATDSS1(I); deletion of SUV3 suppressor 1(I); F13O11.6; F13O11_6
Chr10	17148694	17150209	Puss.011283	1516	Select seq gb|KAG6736894.1| hypothetical protein POTOM_060185 [Populus tomentosa]	cytochrome c oxidase subunit 1
Chr07	7355303	7356792	Puss.028232	1490	Select seq gb|KAH8503151.1| hypothetical protein H0E87_014453 [Populus deltoides]
Chr08	6001597	6003023	Puss.011694	1427	Select seq gb|KAI9390661.1| hypothetical protein POPTR_008G208100v4 [Populus trichocarpa]	Encodes a protein with similarity to heat shock factor binding proteins. Involved in negative regulation of heat shock response. Becomes nuclear localized upon heat treatment. Required to restrict meiotic crossovers and repress HEI10 transcription by binding to heat shock factors. Required to maintain DNA methylation at the promoter and 5' untranslational region of HEI10 (PMID: 35670129).
Chr17	7019789	7021170	Puss.032160	1382	Select seq gb|KAG6793310.1| hypothetical protein POTOM_002513 [Populus tomentosa]	Pollen Ole e 1 allergen and extensin family protein
Chr07	7418546	7419754	Puss.028233	1209	Select seq ref|XP_034890602.1| L10-interacting MYB domain-containing protein-like [Populus alba]	Myb/SANT-like DNA-binding domain protein;(source:Araport11)
Chr08	5976002	5977112	Puss.011691	1111	photosystem II 44 kDa protein [Populus alba x Populus x berolinensis]	chloroplast gene encoding a CP43 subunit of the photosystem II reaction center. promoter contains a blue-light responsive element.
Chr08	6086170	6087160	Puss.011695	991	hypothetical protein SADUNF_Sadunf08G0166600 [Salix dunnii]	Encodes a protein with similarity to heat shock factor binding proteins. Involved in negative regulation of heat shock response. Becomes nuclear localized upon heat treatment. Required to restrict meiotic crossovers and repress HEI10 transcription by binding to heat shock factors. Required to maintain DNA methylation at the promoter and 5' untranslational region of HEI10 (PMID: 35670129).
Chr19	8803259	8804234	Puss.033467	976	hypothetical protein BDE02_16G097100 [Populus trichocarpa]	outer envelope pore 21B-like protein
Chr19	9188829	9189759	Puss.033492	931	hypothetical protein PAHAL_5G427300 [Panicum hallii]	Small nuclear ribonucleoprotein family protein
Chr19	9112090	9112998	Puss.033489	909	thiamine pyrophosphokinase [Vigna unguiculata]	Small nuclear ribonucleoprotein family protein
Chr14	17639352	17640225	Puss.021873	874	hypothetical protein POTOM_047430 [Populus tomentosa] DNA-binding protein LIV4-like [Populus trichocarpa]	Together with MRG8 serves as Mg2+ transporter responsible for chloroplast Mg2+ update.
Chr17	7196662	7197468	Puss.032164	807	Select seq gb|KAI9385602.1| hypothetical protein POPTR_011G086901v4 [Populus trichocarpa]	RNA-directed DNA polymerase (reverse transcriptase)-related family protein
Chr17	6630327	6631114	Puss.032146	788	Select seq gb|KAG6742766.1| hypothetical protein POTOM_053705 [Populus tomentosa] cytochrome P450 CYP82J17 [Populus trichocarpa]	Encodes a cytochrome P450 monooxygenase (CYP82G1) that catalyzes the production of two volatile homoterpenes, TMTT and DMNT, although it is only likely to produce TMTT in planta. TMTT can be involved in attracting predatory insects to protect Arabidopsis plants from herbivorous pests. Homoterpene synthesis is also stimulated by fungal elicitors which increase the transcript levels of CYP82G1
Chr10	16820041	16820756	Puss.011277	716	Select seq gb|KAG6757056.1| hypothetical protein POTOM_037357 [Populus tomentosa]	beige/BEACH domain protein;(source:Araport11)
Chr19	9224956	9225576	Puss.033493	621	hypothetical protein POTOM_028553 [Populus tomentosa]	homeobox protein 6
Chr19	9083742	9084359	Puss.033487	618	Select seq ref|XP_024440073.1| MADS-box protein SOC1 isoform X2 [Populus trichocarpa]	transmembrane protein, putative (DUF1163)
Chr04	11909737	11910329	Puss.019092	593	Select seq gb|KAG6755885.1| hypothetical protein POTOM_039293 [Populus tomentosa]	DnaJ heat shock amino-terminal domain protein;(source:Araport11)
Chr17	6023223	6023534	Puss.032141	312	Select seq gb|TKS10925.1| hypothetical protein D5086_0000078300 [Populus alba]	hydroxyproline-rich glycoprotein family protein;(source:Araport11)
Chr07	7458820	7459128	Puss.028234	309	hypothetical protein POTOM_060201 [Populus tomentosa]	Malectin domain kinesin.
Chr19	9160253	9160546	Puss.033490	294	homeobox-leucine zipper protein ATHB-6 [Populus trichocarpa]	homeobox protein 6
Chr17	6924675	6924937	Puss.032156	263	Select seq gb|KAH8483878.1| hypothetical protein H0E87_028330 [Populus deltoides]	Protein kinase superfamily protein
Chr09	13171952	13172191	Puss.023567	240	hypothetical protein Poptr_cp031 [Populus trichocarpa]	Thioredoxin superfamily protein;(source:Araport11)
Chr08	5881117	5881342	Puss.011689	226		RNA methyltransferase family protein;(source:Araport11)
Chr17	6978069	6978287	Puss.032158	219	Select seq gb|KAJ6959670.1| hypothetical protein NC653_037896 [Populus alba x Populus x berolinensis]	Eukaryotic aspartyl protease family protein
Chr17	6891871	6892077	Puss.032154	207	hypothetical protein NC651_027845 [Populus alba x Populus x berolinensis]	Outer arm dynein light chain 1 protein
Chr10	17138402	17138554	Puss.011282	153	hypothetical protein NC652_010775 [Populus alba x Populus x berolinensis]	encodes a protein similar to cellulose synthase
