# Supplementary material for: A nearly gapless, highly contiguous reference genome for a doubled haploid line of Populus ussuriensis, enabling advanced genomic studies
Source: For Res (Fayettev). 2024 May 13;4:e019. doi: 10.48130/forres-0024-0016 (PMC11524312; doi:10.48130/forres-0024-0016)
Supplement: Supplementary file 1 — Supplementary data to this article can be found online. [file forres-0024-0016-S1.zip › 10.48130_forres-0024-0016-Suppl-TableS2.xlsx]

## Sheet: Table S2 Survey
Supplementary Table 2. NGS reads statistics of Populus ussuriensis
	Populus ussuriensis
Raw Reads Number	182642616
Raw Bases Number	27396392400
Clean Reads Number	176159848
Clean Bases Number	26423977200
Clean Reads Rate(%)	96.45
Low-quality Reads Number	811094
Low-quality Reads Rate(%)	0.44
Ns Reads Number	352022
Ns Reads Rate(%)	0.19
Adapter Polluted Reads Number	5319652
Adapter Polluted Reads Rate(%)	2.91
Raw Q30 Bases Rate(%)	91.83
Clean Q30 Bases Rate(%)	92.03
Raw GC percent(%)	36.25
Clean GC percent(%)	36.03
