# Supplementary material for: A nearly gapless, highly contiguous reference genome for a doubled haploid line of Populus ussuriensis, enabling advanced genomic studies
Source: For Res (Fayettev). 2024 May 13;4:e019. doi: 10.48130/forres-0024-0016 (PMC11524312; doi:10.48130/forres-0024-0016)
Supplement: Supplementary file 1 — Supplementary data to this article can be found online. [file forres-0024-0016-S1.zip › 10.48130_forres-0024-0016-Suppl-TableS4.xlsx]

## Sheet: Table S4 HiFi reads
Supplementary Table 4. Sequencing data statistics of Populus ussuriensis.
	HiFi
Total reads	1234059
Total base (bp)	21439216780
Average length (bp)	17372.9
Longest reads (bp)	51191
L50	490391
N50	17692
L75	822551
N75	14729
L90	1055047
N90	12941
GC (%)	35.24
Total reads (>= 100000 bp)	0
Total reads (>= 10000 bp)	1229891
Total reads (>= 1000 bp)	1233919
Total length (>= 100000 bp)	0
Total length (>= 10000 bp)	21409565642
Total length (>= 1000 bp)	21439191576
