# Supplementary material for: A nearly gapless, highly contiguous reference genome for a doubled haploid line of Populus ussuriensis, enabling advanced genomic studies
Source: For Res (Fayettev). 2024 May 13;4:e019. doi: 10.48130/forres-0024-0016 (PMC11524312; doi:10.48130/forres-0024-0016)
Supplement: Supplementary file 1 — Supplementary data to this article can be found online. [file forres-0024-0016-S1.zip › 10.48130_forres-0024-0016-Suppl-TableS5.xlsx]

## Sheet: Table S5 HiC reads
Supplementary Table 5. HiC reads statistics of Populus ussuriensis
	Populus ussuriensis
Raw Reads Number	354567276
Raw Bases Number	53185091400
Clean Reads Number	325063472
Clean Bases Number	48759520800
Clean Reads Rate(%)	91.68
Low-quality Reads Number	0
Low-quality Reads Rate(%)	0
Ns Reads Number	388098
Ns Reads Rate(%)	0.11
Adapter Polluted Reads Number	29115706
Adapter Polluted Reads Rate(%)	8.21
Raw Q30 Bases Rate(%)	88.7
Clean Q30 Bases Rate(%)	88.69
Raw GC percent(%)	37.16
Clean GC percent(%)	36.7
