# Supplementary material for: A nearly gapless, highly contiguous reference genome for a doubled haploid line of Populus ussuriensis, enabling advanced genomic studies
Source: For Res (Fayettev). 2024 May 13;4:e019. doi: 10.48130/forres-0024-0016 (PMC11524312; doi:10.48130/forres-0024-0016)
Supplement: Supplementary file 1 — Supplementary data to this article can be found online. [file forres-0024-0016-S1.zip › 10.48130_forres-0024-0016-Suppl-TableS7.xlsx]

## Sheet: Table S7 Pussuriensis_genome
Supplementary Table 7. Populus ussuriensis genome assembly results
	Populus ussuriensis
Number of contigs	26
Cumulative size (bp)	412127689
N50 contig size (bp)	19499861
L50 contig number	8
N90 contig size (bp)	11214552
L90 contig number	18
Longest contig (bp)	50539387
Shortest contig (bp)	560624
Average contig (bp)	15851064
Total N length (bp)	0
Number of contigs	26
GC content (%)	34
Number of scaffold	19
Cumulative size (bp)	412128389
N50 (bp)	22102998
L50	8
N90 (bp)	16052894
L90	17
Longest (bp)	50539387
Shortest (bp)	14834654
Total gap	7
GC content (%)	34
Complete BUSCO	98.7
Number of telomeres/subtelomeres	38
Number of centromeres	19
Illumina read-mapping rate (%)	99.88
Illumina read coverage (%)	98.37
