# Supplementary material for: A nearly gapless, highly contiguous reference genome for a doubled haploid line of Populus ussuriensis, enabling advanced genomic studies
Source: For Res (Fayettev). 2024 May 13;4:e019. doi: 10.48130/forres-0024-0016 (PMC11524312; doi:10.48130/forres-0024-0016)
Supplement: Supplementary file 1 — Supplementary data to this article can be found online. [file forres-0024-0016-S1.zip › 10.48130_forres-0024-0016-Suppl-TableS8.xlsx]

## Sheet: Table S8 NGS Mapping results
Supplementary Table 8. Statistics of consistency assessment of the Populus ussuriensis genome.
Sample	Populus ussuriensis
Total Reads	177081841
Mapped Reads	176877960
Mapped Reads Rate (%)	99.88
Properly paired Reads	173283294
Properly paired Reads Rate (%)	98.37
