# Supplementary material for: A nearly gapless, highly contiguous reference genome for a doubled haploid line of Populus ussuriensis, enabling advanced genomic studies
Source: For Res (Fayettev). 2024 May 13;4:e019. doi: 10.48130/forres-0024-0016 (PMC11524312; doi:10.48130/forres-0024-0016)
Supplement: Supplementary file 1 — Supplementary data to this article can be found online. [file forres-0024-0016-S1.zip › 10.48130_forres-0024-0016-Suppl-TableS9.xlsx]

## Sheet: TableS9 Busco results of genome
Supplementary Table 9. Assessment the gene coverage rate using BUSCO.
	Number	Percent (%)
Complete BUSCOs (C)	1593	98.7
Complete and single-copy BUSCOs (S)	1326	82.2
Complete and duplicated BUSCOs (D)	267	16.5
Fragmented BUSCOs (F)	8	0.5
Missing BUSCOs (M)	13	0.8
Total BUSCO groups searched	1614	100
